# Supplementary material for: Carriers of ADAMTS13 Rare Variants Are at High Risk of Life-Threatening COVID-19
Source: Viruses. 2022 May 29;14(6):1185. doi: 10.3390/v14061185 (PMC9227269; doi:10.3390/v14061185)
Supplement: Supplementary file 1 [file viruses-14-01185-s001.zip]

Archive with 2 entries (2 files):
- viruses-1668776-supplementary.pdf
- viruses-1668776-supplementary.xlsx
