# Supplementary material for: Carriers of ADAMTS13 Rare Variants Are at High Risk of Life-Threatening COVID-19
Source: Viruses. 2022 May 29;14(6):1185. doi: 10.3390/v14061185 (PMC9227269; doi:10.3390/v14061185)
Supplement: Supplementary file 1 [file viruses-14-01185-s001.zip › viruses-1668776-supplementary.xlsx]

## Sheet: Supplementary Table1_Rev
Table S1. Correlation between ultra-rare variants and laboratory values
ALL					ALL <=50					ALL >50					FEMALE_ALL					FEMALE<=50					FEMALE>50					MALE_ALL					MALE<=50					MALE>50
CRP (max value mg/dl; normal value <0.5 mg/dl)					CRP (max value mg/dl; normal value <0.5 mg/dl)					CRP (max value mg/dl; normal value <0.5 mg/dl)					CRP					CRP					CRP					CRP					CRP					CRP
	Mean	Count				Mean	Count				Mean	Count				Mean	Count				Mean	Count				Mean	Count				Mean	Count				Mean	Count				Mean	Count
al1	39	64			al1	25.2	19			al1	44.8	45			al1	47.9	28			al1	26.4	7			al1	55.1	21			al1	32	36			al1	24.5	12			al1	35.7	24
Others	28.5	1491			Others	15.7	260			Others	31.2	1228			Others	24.2	540			Others	10.7	97			Others	27.1	443			Others	31	948			Others	18.7	163			Others	33.5	785
p-value = 0.0005166					p-value = 0.0498					p-value = 0.0007171					p-value = 0.0002941					p-value = 0.2874					p-value = 0.0001896					p-value = 0.1112					p-value = 0.1116					p-value = 0.1996
Fibrinogen (mg/dl;n.v. Klauss 200-400)(min value))					Fibrinogen (mg/dl;n.v. Klauss 200-400)(min value))					Fibrinogen (mg/dl;n.v. Klauss 200-400)(min value))					Fibrinogen (mg/dl;n.v. Klauss 200-400)(min value))					Fibrinogen (mg/dl;n.v. Klauss 200-400)(min value))					Fibrinogen (mg/dl;n.v. Klauss 200-400)(min value))					Fibrinogen (mg/dl;n.v. Klauss 200-400)(min value))					Fibrinogen (mg/dl;n.v. Klauss 200-400)(min value))					Fibrinogen (mg/dl;n.v. Klauss 200-400)(min value))
	Mean	Count				Mean	Count				Mean	Count				Mean	Count				Mean	Count				Mean	Count				Mean	Count				Mean	Count				Mean	Count
al1	488	25			al1	503	8			al1	481	17			al1	537	10			al1	676	2			al1	502	8			al1	456	15			al1	446	6			al1	463	9
Others	502	806			Others	489	114			Others	505	690			Others	499	281			Others	475	47			Others	503	234			Others	504	523			Others	499	67			Others	505	456
p-value = 0.8843					p-value = 0.649					p-value = 0.6517					p-value = 0.3637					p-value = 0.08129					p-value = 0.9406					p-value = 0.428					p-value = 0.6227					p-value = 0.5303
D-Dimer (ng/ml;n.v. <500)(max value)					D-Dimer (ng/ml;n.v. <500)(max value)					D-Dimer (ng/ml;n.v. <500)(max value)					D-Dimer (ng/ml;n.v. <500)(max value)					D-Dimer (ng/ml;n.v. <500)(max value)					D-Dimer (ng/ml;n.v. <500)(max value)					D-Dimer (ng/ml;n.v. <500)(max value)					D-Dimer (ng/ml;n.v. <500)(max value)					D-Dimer (ng/ml;n.v. <500)(max value)
	Mean	Count				Mean	Count				Mean	Count				Mean	Count				Mean	Count				Mean	Count				Mean	Count				Mean	Count				Mean	Count
al1	3024	58			al1	2549	14			al1	3175	44			al1	3244	24			al1	594	6			al1	4127	18			al1	2869	34			al1	4016	8			al1	2517	26
Others	2788	1446			Others	2205	244			Others	2912	1199			Others	2703	537			Others	2664	96			Others	2711	441			Others	2846	906			Others	1908	148			Others	3029	758
p-value = 0.03431					p-value = 0.1197					p-value = 0.1385					p-value = 0.252					p-value = 0.5314					p-value = 0.47					p-value = 0.07677					p-value = 0.1889					p-value = 0.1894
D-Dimer	>=5000	<5000			D-Dimer	>=5000	<5000			D-Dimer	>=5000	<5000			D-Dimer	>=5000	<5000			D-Dimer	>=5000	<5000			D-Dimer	>=5000	<5000			D-Dimer	>=5000	<5000			D-Dimer	>=5000	<5000				>=5000	<5000
al1	9	49	58		al1	2	12	14		al1	7	37	44		al1	3	21	24		al1	0	6	6		al1	3	15	18		al1 (all)	6	28	34		al1 (all)	2	6	8		al1 (all)	4	22	26
Other	148	1310	1458		Other	17	228	245		Other	131	1081	1212		Other	47	492	539		Other	7	88	95		Other	42	403	445		Other	99	818	917		Other	10	140	150		Other	89	678	767
Total	157	1359	1516		Total	19	240	259		Total	138	1118	1256		Total	52	513	563		Total	7	94	101		Total	45	418	463		Total	105	846	951		Total	12	146	158		Total	93	700	793
p-value 0.188371					p-value 0.2738					p-value 0.287901					p-value 0.4627					p-value 1					p-value 0.4032					p-value 0.210693					p-value 0.1147					p-value 0.5331
Platelets (min value; 10^3/mmc; n.v. 150-450 10^3/mmc)					Platelets (min value; 10^3/mmc; n.v. 150-450 10^3/mmc)					Platelets (min value; 10^3/mmc; n.v. 150-450 10^3/mmc)					Platelets (min value; 10^3/mmc; n.v. 150-450 10^3/mmc)					Platelets (min value; 10^3/mmc; n.v. 150-450 10^3/mmc)					Platelets (min value; 10^3/mmc; n.v. 150-450 10^3/mmc)					Platelets (min value; 10^3/mmc; n.v. 150-450 10^3/mmc)					Platelets (ng/ml;n.v. <500)(max value)					Platelets (ng/ml;n.v. <500)(max value)
	Mean	Count				Mean	Count				Mean	Count				Mean	Count				Mean	Count				Mean	Count				Mean	Count				Mean	Count				Mean	Count
al1	183	63			al1	191	19			al1	180	44			al1	202	25			al1	244	8			al1	182	17			al1	171	38			al1	153	11			al1	179	27
Others	315	1509			Others	223	295			Others	338	1212			Others	506	562			Others	227	111			Others	574	451			Others	203	945			Others	221	184			Others	198	761
p-value = 0.07816					p-value = 0.2741					p-value = 0.1096					p-value = 0.5654					p-value = 0.6105					p-value = 0.2213					p-value = 0.06779					p-value = 0.05286					p-value = 0.288
LDH (UI/l; n.v. M 135-225; F 135-214)(max value)					LDH (UI/l; n.v. M 135-225; F 135-214)(max value)					LDH (UI/l; n.v. M 135-225; F 135-214)(max value)					LDH (UI/l; n.v. M 135-225; F 135-214)(max value)					LDH (UI/l; n.v. M 135-225; F 135-214)(max value)					LDH (UI/l; n.v. M 135-225; F 135-214)(max value)					LDH (UI/l; n.v. M 135-225; F 135-214)(max value)					LDH (UI/l; n.v. M 135-225; F 135-214)(max value)					LDH (UI/l; n.v. M 135-225; F 135-214)(max value)
	Mean	Count				Mean	Count				Mean	Count				Mean	Count				Mean	Count				Mean	Count				Mean	Count				Mean	Count				Mean	Count
al1	444	49			al1	433	14			al1	448	35			al1	457	22			al1	327	6			al1	506	16			al1	433	27			al1	513	8			al1	399	19
Others	395	1313			Others	367	228			Others	401	1083			Others	366	475			Others	327	86			Others	374	389			Others	412	836			Others	392	142			Others	416	694
p-value = 0.009494					p-value = 0.08891					p-value = 0.03038					p-value = 0.01419					p-value = 0.5745					p-value = 0.006933					p-value = 0.1348					p-value = 0.05761					p-value = 0.5032
CD4 Lymphocytes (cell/ul (mm^3); n.v. 400-1500)(worst value)					CD4 Lymphocytes (cell/ul (mm^3); n.v. 400-1500)(worst value)					CD4 Lymphocytes (cell/ul (mm^3); n.v. 400-1500)(worst value)					CD4 Lymphocytes					CD4 Lymphocytes					CD4 Lymphocytes					CD4 Lymphocytes					CD4 Lymphocytes					CD4 Lymphocytes
	Mean	Count				Mean	Count				Mean	Count				Mean	Count				Mean	Count				Mean	Count				Mean	Count				Mean	Count				Mean	Count
al1	511	13			al1	781	4			al1	391	9			al1	576	6			al1	898	2			al1	416	4			al1	455	7			al1	664	2			al1	372	5
Others	401	215			Others	372	38			Others	407	177			Others	443	64			Others	295	11			Others	474	53			Others	382	151			Others	403	27			Others	378	124
p-value = 0.1135					p-value = 0.02062					p-value = 0.7033					p-value = 0.2799					p-value = 0.06006					p-value = 0.9875					p-value = 0.327					p-value = 0.1821					p-value = 0.779
NK cells (cell/ul (mm ^3); n.v. 90-590)(worst value)					NK cells (cell/ul (mm ^3); n.v. 90-590)(worst value)					NK cells (cell/ul (mm ^3); n.v. 90-590)(worst value)					NK cells (cell/ul (mm ^3); n.v. 90-590)(worst value)					NK cells (cell/ul (mm ^3); n.v. 90-590)(worst value)					NK cells (cell/ul (mm ^3); n.v. 90-590)(worst value)					NK cells (cell/ul (mm ^3); n.v. 90-590)(worst value)					NK cells (cell/ul (mm ^3); n.v. 90-590)(worst value)					NK cells (cell/ul (mm ^3); n.v. 90-590)(worst value)
	Mean	Count				Mean	Count				Mean	Count				Mean	Count				Mean	Count				Mean	Count				Mean	Count				Mean	Count				Mean	Count
al1	164	9			al1	99	3			al1	196	6			al1	115	4			al1	110	2			al1	120	2			al1	203	5			al1	78	1			al1	234	4
Others	130	183			Others	170	33			Others	121	150			Others	113	58			Others	106	9			Others	114	49			Others	138	125			Others	194	24			Others	124	101
p-value = 0.8828					p-value = 0.5101					p-value = 0.622					p-value = 0.7744					p-value = 0.906					p-value = 0.7158					p-value = 0.9325					p-value = 0.4455					p-value = 0.8277
IL6 times the upper limit of normal					IL6 times the upper limit of normal					IL6 times the upper limit of normal					IL6 times the upper limit of normal					IL6 times the upper limit of normal					IL6 times the upper limit of normal					IL6 times the upper limit of normal					IL6 times the upper limit of normal					IL6 times the upper limit of normal
	Mean	Count				Mean	Count				Mean	Count				Mean	Count				Mean	Count				Mean	Count				Mean	Count				Mean	Count				Mean	Count
al1	28	17			al1	09:17:00	8			al1	44.8	9			al1	40.5	7			al1	05:17:00	3			al1	66.9	4			al1	19.3	10			al1	11.6	5			al1	27.1	5
Others	40.5	308			Others	21.1	61			Others	45.2	247			Others	39.2	101			Others	34.4	26			Others	40.8	75			Others	41.1	207			Others	11.3	35			Others	47.2	172
p-value = 0.4619					p-value = 0.626					p-value = 0.1608					p-value = 0.2213					p-value = 0.8298					p-value = 0.1098					p-value = 0.9301					p-value = 0.5668					p-value = 0.6076
